# Supplementary material for: Multiple-Organ Complement Deposition on Vascular Endothelium in COVID-19 Patients
Source: Biomedicines. 2021 Aug 12;9(8):1003. doi: 10.3390/biomedicines9081003 (PMC8394811; doi:10.3390/biomedicines9081003)
Supplement: Supplementary file 1 [file biomedicines-09-01003-s001.zip]

Archive with 1 entries (1 files):
- biomedicines-1285684-supplementary.pdf
